# Supplementary material for: Generation of non-genomic oligonucleotide tag sequences for RNA template-specific PCR
Source: BMC Biotechnol. 2006 Jul 5;6:31. doi: 10.1186/1472-6750-6-31 (PMC1526424; doi:10.1186/1472-6750-6-31)
Supplement: Additional file 1 — Script used for the generation of tags and integration of BLAST analysis [file 1472-6750-6-31-S1.tage]

#!/usr/bin/perl -w

# Tagenerator. A program to find genome absent tags.
#
# Copyright � 2006 H�kan Svensson and Fernando Lopes Pinto
#
# This program is free software; you can redistribute it and/or
# modify it under the terms of the GNU General Public License
# as published by the Free Software Foundation; either version 2
# of the License, or (at your option) any later version.
#
# This program is distributed in the hope that it will be useful,
# but WITHOUT ANY WARRANTY; without even the implied warranty of
# MERCHANTABILITY or FITNESS FOR A PARTICULAR PURPOSE.  See the
# GNU General Public License for more details.
#
# You should have received a copy of the GNU General Public License
# along with this program; if not, write to the Free Software
# Foundation, Inc., 51 Franklin Street, Fifth Floor, Boston, MA  02110-1301, USA.
#
# Project homepage: http://www.egs.uu.se/software/tagenerator/
#
my $version = "0.9b (2006-02-10)";


use Bio::Perl;
use Bio::Seq;
use Bio::Tools::Run::StandAloneBlast;
use Bio::SearchIO;
use Getopt::Std;
use strict;

srand;

my $ct=0.5; # Primer concentration in micromolar
my $cna=50; # Na+ concentration in millimolar

# Default values
my $gcmin=40;
my $gcmax=60;
my $tmmin=50;
my $tmmax=65;
my $wanted_tags=50;

my $good_tags_count=0;
my $i;
my $j;
my $foo;
my $bar;

my @ends3p=qw/
ATCAG
ATCAC
ATCTG
ATCTC
TAGAG
TAGAC
TAGTG
TAGTC
TACAG
TACAC
TACTG
TACTC
/;
my @ends5p=qw/
GAGTG
GACAG
GACTG
GTGAG
GTCAG
GTCTG
CAGAC
CAGTC
CACTC
CTGAC
CTGTC
CTCAC
/;

my @sorted35;
my @fooarr;

my %pres3p;
my %pres5p;
my %pres35;

# Handle the command line options
my %opts=();
getopts('hl:d:g:n:t:', \%opts);

if (defined $opts{h}) {
    usage();
    exit;
}
my $taglen=$opts{l};
if (! defined $taglen) {
    print "Tag length must be defined!\n\n";
    exit;
}
if ($taglen !~ m/^[0-9]+$/) {
    print "Tag length must be an integer between 18 and 22.\n\n";
    exit;
}
if ($taglen<18 || $taglen>22) {
    print "Tag length must be between 18 and 22.\n\n";
    exit;
}
my $database=$opts{d};
if (! defined $database) {
    print "The (genome) database must be defined!\n\n";
    exit;
}
if (! -e $database) {
    print "Can't find database: ",$database,"\n\n";
    exit;
}
if (defined $opts{g}) {
    if ($opts{g} =~ m/^[0-9]{1,2}-[0-9]{1,2}$/) {
	@fooarr=split(/-/,$opts{g});
	$gcmin=$fooarr[0];
	$gcmax=$fooarr[1];
    } else {
	print "The GC content limits should be given as nn-NN where nn is minimum GC contents\nand NN is maximum. Values in %. Only integer numbers, please. Default is 40-60.\n\n";
	exit;
    }
}
if (defined $opts{n}) {
    if ($opts{n} =~ m/^[0-9]+$/) {
	$wanted_tags=$opts{n};
    } else {
	print "The desired number of generated tags must be a positive integer number (DOH!).\nDefault is 50.\n\n";
	exit;
    }
}
if (defined $opts{t}) {
    if ($opts{t} =~ m/^[0-9]{1,2}-[0-9]{1,2}$/) {
	@fooarr=split(/-/,$opts{t});
	$tmmin=$fooarr[0];
	$tmmax=$fooarr[1];
    } else {
	print "The melting temperature limits should be given as nn-NN where nn is minimum Tm\nand NN is maximum. Values in degrees Celcius. Only integer numbers, please. Default is 50-65.\n\n";
	exit;
    }
}

# See how many times the 3' ends are present in the genome.
foreach $foo (@ends3p) {
    open (FIL, $database) or die "Could not open file.\n";
    my $match=0;
    my $lastend="";
    while (<FIL>) {
        my $seq=$_;
        my $place=0;
        while ($place>=0) {
            $place = index($lastend.$seq, $foo, $place+1);
            if ($place>=0) {$match++;}
        }
        $lastend=substr($seq,-4,4);
    }
    $pres3p{$foo}=$match;
    close (FIL) or die "Aaaaaargh!\n";
}
# See how many times the 5' ends are present in the genome.
foreach $foo (@ends5p) {
    open (FIL, $database) or die "Could not open file.\n";
    my $match=0;
    my $lastend="";
    while (<FIL>) {
        my $seq=$_;
        my $place=0;
        while ($place>=0) {
            $place = index($lastend.$seq, $foo, $place+1);
            if ($place>=0) {$match++;}
        }
        $lastend=substr($seq,-4,4);
    }
    $pres5p{$foo}=$match;
    close (FIL) or die "Aaaaaargh!\n";
}
# Concatenate 3' and 5' ends and associate each with the number of times the
# parts are present in the genome.
while (($foo,$i) = each(%pres3p)) {
    while (($bar,$j) = each(%pres5p)) {
	$pres35{$foo.$bar}=$i+$j;
    }
}
# Sort the 3'+5' list with respect to that number.
@sorted35 = sort {$pres35{$a} <=> $pres35{$b}} keys %pres35;

my @bases = ('A','T','G','C');
my @atbases = ('A','T');


foreach my $tag35 (@sorted35) {
    if ($good_tags_count >= $wanted_tags) {last;}
    my $tag3=substr($tag35,0,5);
    my $tag5=substr($tag35,-5,5);
    # Generate middle parts of the tag candidates and send the complete 5'-middle-3' tag to do_stuff()
    foreach my $t1 (randarr(@atbases)) {
	if ($good_tags_count >= $wanted_tags) {last;}
	foreach my $t2 (randarr(@bases)) {
	    if ($good_tags_count >= $wanted_tags) {last;}
	    foreach my $t3 (randarr(@bases)) {
		if ($good_tags_count >= $wanted_tags) {last;}
		if (!is_valid_seq($t1.$t2.$t3)) {next;}
		foreach my $t4 (randarr(@bases)) {
		    if ($good_tags_count >= $wanted_tags) {last;}
		    if (!is_valid_seq($t1.$t2.$t3.$t4)) {next;}
		    foreach my $t5 (randarr(@bases)) {
			if ($good_tags_count >= $wanted_tags) {last;}
			if (!is_valid_seq($t2.$t3.$t4.$t5)) {next;}
			foreach my $t6 (randarr(@bases)) {
			    if ($good_tags_count >= $wanted_tags) {last;}
			    if (!is_valid_seq($t3.$t4.$t5.$t6)) {next;}
			    foreach my $t7 (randarr(@bases)) {
				if ($good_tags_count >= $wanted_tags) {last;}
				if (!is_valid_seq($t4.$t5.$t6.$t7)) {next;}
				foreach my $t8 (randarr(@bases)) {
				    if ($good_tags_count >= $wanted_tags) {last;}
				    if (!is_valid_seq($t5.$t6.$t7.$t8)) {next;}
				    if ($taglen==18) {
					if ($t8 eq "A" || $t8 eq "T") {next;}
					do_stuff($tag5.$t1.$t2.$t3.$t4.$t5.$t6.$t7.$t8.$tag3);
				    } else {
					foreach my $t9 (@bases) {
					    if ($good_tags_count >= $wanted_tags) {last;}
					    if (!is_valid_seq($t6.$t7.$t8.$t9)) {next;}
					    if ($taglen==19) {
						if ($t9 eq "A" || $t9 eq "T") {next;}
						do_stuff($tag5.$t1.$t2.$t3.$t4.$t5.$t6.$t7.$t8.$t9.$tag3);
					    } else {
						foreach my $t10 (@bases) {
						    if ($good_tags_count >= $wanted_tags) {last;}
						    if (!is_valid_seq($t7.$t8.$t9.$t10)) {next;}
						    if ($taglen==20) {
							if ($t10 eq "A" || $t10 eq "T") {next;}
							do_stuff($tag5.$t1.$t2.$t3.$t4.$t5.$t6.$t7.$t8.$t9.$t10.$tag3);
						    } else {
							foreach my $t11 (@bases) {
							    if ($good_tags_count >= $wanted_tags) {last;}
							    if (!is_valid_seq($t8.$t9.$t10.$t11)) {next;}
							    if ($taglen==21) {
								if ($t11 eq "A" || $t11 eq "T") {next;}
								do_stuff($tag5.$t1.$t2.$t3.$t4.$t5.$t6.$t7.$t8.$t9.$t10.$t11.$tag3);
							    } else {
								foreach my $t12 (@bases) {
								    if ($good_tags_count >= $wanted_tags) {last;}
								    if (!is_valid_seq($t9.$t10.$t11.$t12)) {next;}
								    if ($taglen==22) {
									if ($t12 eq "A" || $t12 eq "T") {next;}
									do_stuff($tag5.$t1.$t2.$t3.$t4.$t5.$t6.$t7.$t8.$t9.$t10.$t11.$t12.$tag3);
								    } else {
									die "Tag length error!\n\n";
								    }
								}
							    }
							}
						    }
						}
					    }
					}
				    }
				}
			    }
			}
		    }
		}
	    }
	}
    }
}

sub do_stuff {
    my $tag_candidate=$_[0];
    if (is_good_primer($tag_candidate)) {
	my @params = (program  => 'blastn',
		      database => $database,
		      e => 10,
		      W => 7);
	my $factory = Bio::Tools::Run::StandAloneBlast->new(@params);
	my $input = Bio::Seq->new(-id  =>"test",
			       -seq =>$tag_candidate);
	my $report = $factory->blastall($input);
	my $result = $report->next_result;
	if ($result->num_hits == 0) {
	    printf("%s Tm=%.1f �C\n", $tag_candidate,temp_m($tag_candidate));
	    $good_tags_count++;
	}
    }
}

sub is_good_primer {
    my $seq=$_[0];
    my $gc=gc_cont($seq);
    my $tm=temp_m($seq);
    if ($gc<$gcmin/100 || $gc>$gcmax/100) {return 0;}
    if (rep($seq)>=3) {return 0;}
    if ($tm<$tmmin || $tm>$tmmax) {return 0;}
    if (forms_dimer($_[0])) {return 0;}
    return 1;
}

sub gc_cont {
    $_=$_[0];
    my $gc= tr/GC//;
    return $gc/length($_[0]);
}

sub forms_dimer {
    my $sense = $_[0];
    my $antisense = reverse $sense;
    my $l=length($sense);
    for (my $h=0;$h<$l-1;$h++) {
        my @xnn_seq = ();
        my $xsense = substr($sense,$h,$l-$h);
        my $xantisense = substr($antisense,0,$l-$h);
        for (my $i=0;$i<$l-$h-1;$i++) {
	    my $p = substr($xsense,$i,2);
	    my $b = substr($xantisense,$i,2);
	    my $clump = "$p$b";
	    my $xclump = delta_g($clump);
	    push (@xnn_seq, $xclump);
	}
        my $partialtotaldG = ();
        foreach my $item (@xnn_seq) {
            $partialtotaldG += $item;
	}
	if ($partialtotaldG-.45-.29<=-4) {return 1;}
    }
    
    for (my $h=0;$h<$l-1;$h++) {
        my @xnn_seq = ();
        my $xsense = substr($sense,0,$l-$h);
        my $xantisense = substr($antisense,$h,$l-$h);
        for (my $i=0;$i<$l-$h-1;$i++) {
	    my $p = substr($xsense,$i,2);
	    my $b = substr($xantisense,$i,2);
	    my $clump = "$p$b";
	    my $xclump = delta_g($clump);
	    push (@xnn_seq, $xclump);
	}
        my $partialtotaldG = ();
        foreach my $item (@xnn_seq) {
            $partialtotaldG += $item;
	}
	if ($partialtotaldG-.45-.29<=-4) {return 1;}
    }
    return 0;
}

sub temp_m {
    my $seq=$_[0];
    my $h=0;
    my $s=0;
    for (my $i=0;$i<length($seq)-1;$i++) {
	$h += delta_h(substr($seq,$i,2));
	$s += delta_s(substr($seq,$i,2));
    }
    my $tm0 = ($h+delta_h(substr($seq,0,1))+delta_h(substr($seq,-1,1))) / ($s+delta_s(substr($seq,0,1))+delta_s(substr($seq,-1,1))+1.987*log($ct*1e-6/2)); # Non-corrected Tm
    my $corr = 1/$tm0 + (4.29*gc_cont($_[0])-3.95)*1e-5*log($cna/1000) + 9.4e-6*((log($cna/1000)**2)-(log(1))**2);
    my $tm = 1/$corr-273.15;
    return $tm;
}

sub delta_h {
    my $seq = $_[0];
    my $dh;
    if ($seq eq "AA" || $seq eq "TT") {$dh=-7.9;}
    elsif ($seq eq "AT") {$dh=-7.2;}
    elsif ($seq eq "TA") {$dh=-7.2;}
    elsif ($seq eq "CA" || $seq eq "TG") {$dh=-8.5;}
    elsif ($seq eq "GT" || $seq eq "AC") {$dh=-8.4;}
    elsif ($seq eq "CT" || $seq eq "AG") {$dh=-7.8;}
    elsif ($seq eq "GA" || $seq eq "TC") {$dh=-8.2;}
    elsif ($seq eq "CG") {$dh=-10.6;}
    elsif ($seq eq "GC") {$dh=-9.8;}
    elsif ($seq eq "GG" || $seq eq "CC") {$dh=-8.0;}
    elsif ($seq eq "A") {$dh=2.3;}
    elsif ($seq eq "T") {$dh=2.3;}
    elsif ($seq eq "G") {$dh=0.1;}
    elsif ($seq eq "C") {$dh=0.1;}
    else {die "Delta-H error!\n";}
    return $dh*1000;
}

sub delta_s {
    my $seq = $_[0];
    my $ds;
    if ($seq eq "AA" || $seq eq "TT") {$ds=-22.2;}
    elsif ($seq eq "AT") {$ds=-20.4;}
    elsif ($seq eq "TA") {$ds=-21.3;}
    elsif ($seq eq "CA" || $seq eq "TG") {$ds=-22.7;}
    elsif ($seq eq "GT" || $seq eq "AC") {$ds=-22.4;}
    elsif ($seq eq "CT" || $seq eq "AG") {$ds=-21.0;}
    elsif ($seq eq "GA" || $seq eq "TC") {$ds=-22.2;}
    elsif ($seq eq "CG") {$ds=-27.2;}
    elsif ($seq eq "GC") {$ds=-24.4;}
    elsif ($seq eq "GG" || $seq eq "CC") {$ds=-19.9;}
    elsif ($seq eq "A") {$ds=4.1;}
    elsif ($seq eq "T") {$ds=4.1;}
    elsif ($seq eq "G") {$ds=-2.8;}
    elsif ($seq eq "C") {$ds=-2.8;}
    else {die "Delta-S error!\n";}
    return $ds;
}

sub delta_g {
    my $seq=$_[0];
    my %deltag=(
		AT=>'1.03',
		TA=>'1.03',
		CG=>'.98',
		GC=>'.98',
		AATT=>'-1',
		TTAA=>'-1',
		ATTA=>'-.88',
		TAAT=>'-.58',
		CAGT=>'-1.45',
		TGAC=>'-1.45',
		GTCA=>'-1.44',
		ACTG=>'-1.44',
		CTGA=>'-1.28',
		AGTC=>'-1.28',
		GACT=>'-1.3',
		TCAG=>'-1.3',
		CGGC=>'-2.17',
		GCCG=>'-2.24',
		GGCC=>'-1.84',
		CCGG=>'-1.84',
		GACA=>'.17',
		GACC=>'.81',
		GACG=>'-.25',
		GCCA=>'.47',
		GCCC=>'.79',
		GCCT=>'.62',
		GGCA=>'-.52',
		GGCG=>'-1.11',
		GGCT=>'.08',
		GTCC=>'.98',
		GTCG=>'-.59',
		GTCT=>'.45',
		CAGA=>'.43',
		CAGC=>'.75',
		CAGG=>'.03',
		CCGA=>'.79',
		CCGC=>'.7',
		CCGT=>'.62',
		CGGA=>'.11',
		CGGG=>'-.11',
		CGGT=>'-.47',
		CTGC=>'.4',
		CTGG=>'-.32',
		CTGT=>'-.12',
		AATA=>'.61',
		AATC=>'.88',
		AATG=>'.14',
		ACTA=>'.77',
		ACTC=>'1.33',
		ACTT=>'.64',
		AGTA=>'.02',
		AGTG=>'-.13',
		AGTT=>'.71',
		ATTC=>'.73',
		ATTG=>'.07',
		ATTT=>'.69',
		TAAA=>'.69',
		TAAC=>'.92',
		TAAG=>'.42',
		TCAA=>'1.33',
		TCAC=>'1.05',
		TCAT=>'.97',
		TGAA=>'.74',
		TGAG=>'.44',
		TGAT=>'.43',
		TTAC=>'.75',
		TTAG=>'.34',
		TTAT=>'.6');
    
    if (defined($deltag{$seq})) {
	return $deltag{$seq}}
    else {return 0;}
} 

sub is_valid_seq {
    my $seq=$_[0];
    if (length($seq)<3) {return 1;}
    my $s1=substr($seq,0,1);
    my $s2=substr($seq,1,1);
    my $s3=substr($seq,2,1);
    my $s4=substr($seq,3,1);
    if (($s2 eq "G" || $s2 eq "C") && ($s2 eq $s1 || $s2 eq $s3)) {return 0;}
    if ($s1 eq $s2 && $s1 eq $s3) {return 0;}
    my $f1=$s1;
    my $f2=$s2;
    my $f3=$s3;
    $f1 =~ tr/TC/AG/;
    $f2 =~ tr/TC/AG/;
    $f3 =~ tr/TC/AG/;
    if ($f1 eq "G" && $f2 eq "G" && $f3 eq "G") {return 0;}
    if (length($seq)==3) {return 1;}
    my $f4=$s4;
    $f4 =~ tr/TC/AG/;
    if ($f1 eq $f2 && $f1 eq $f3 && $f1 eq $f4) {return 0;}
    return is_valid_seq(substr($seq,1));
}

sub randarr {
    my @arr = @_;
    my $foo;
    my @res;
    while (@arr) {
	$foo = int rand scalar @arr;
	push(@res,$arr[$foo]);
	$arr[$foo] = $arr[-1];
	pop(@arr);
    }
    return @res;
}

sub base_count {
    $_=$_[0];
    return tr/ATGC//;
}

sub bases_in_row {
    my $seq = $_[0];
    my $con = 0;
    my $maxcon = 0;
    for (my $i=0;$i<length($seq);$i++) {
	if (substr($seq,$i,1) eq "-") {
	    $con = 0;
	} else {
	    $con++;
	    if ($con>$maxcon) {$maxcon=$con;}
	}
    }
    return $maxcon;
}

sub rep {
#Returns the maximum number of 2-base repeats in the given sequence. ATGC -> 0, ATAT -> 1, ATATAT -> 2.
    my $seq=$_[0];
    my $reps;
    my $maxreps=0;
    for (my $i=0;$i<length($seq)-1;$i++) {
	$reps=rep2(substr($seq,$i));
	if ($reps>$maxreps) {$maxreps=$reps;}
    }
    return $maxreps;

    sub rep2 {
    # Returns how many times the first two bases are repeated in the beginning of the given sequence.
	my $seq=$_[0];
	if (length($seq)<4) {return 0;}
	if (substr($seq,0,2) eq substr($seq,2,2)) {
	    return 1+rep2(substr($seq,2));
	} else {
	    return 0;
	}
    }
}

sub usage {
    print "\nTagenerator version $version\n\n";
    print "Usage: tagenerator [OPTIONS]\n";
    print "-h\t\tPrints this help.\n";
    print "-l NN\t\tSets the desired tag length.\n";
    print "-d FILE\t\tSpecifies the database to use.\n";
    print "-g nn-NN\tGC content limits.\n";
    print "-t nn-NN\tMelting temperature limits.\n";
    print "-n NN\t\tDesired number of tags to be generated.\n\n";
    print "Options l and d are not optional at all, but quite mandatory :-)\n\n\n";
    print "Copyright (C) 2006 H�kan Svensson and Fernando Lopes Pinto\n\nThis program is free software; you can redistribute it and/or\nmodify it under the terms of the GNU General Public License\nas published by the Free Software Foundation; either version 2\nof the License, or (at your option) any later version.\n\nThis program is distributed in the hope that it will be useful,\nbut WITHOUT ANY WARRANTY; without even the implied warranty of\nMERCHANTABILITY or FITNESS FOR A PARTICULAR PURPOSE.  See the\nGNU General Public License for more details.\n\nYou should have received a copy of the GNU General Public License\nalong with this program; if not, write to the Free Software\nFoundation, Inc., 51 Franklin Street, Fifth Floor, Boston,\nMA  02110-1301, USA.\n\n";
}
