# Supplementary material for: Generation of non-genomic oligonucleotide tag sequences for RNA template-specific PCR
Source: BMC Biotechnol. 2006 Jul 5;6:31. doi: 10.1186/1472-6750-6-31 (PMC1526424; doi:10.1186/1472-6750-6-31)
Supplement: Additional file 3 — Compressed file containing compiled version of "tagenerator" and instructions for use [file 1472-6750-6-31-S3.zip]

Archive with 4 entries (3 files):
- tagenerator_windows_binary/
- tagenerator_windows_binary/README.txt
- tagenerator_windows_binary/README_winxp.txt
- tagenerator_windows_binary/tagenerator.exe
