# Supplementary material for: Generation of non-genomic oligonucleotide tag sequences for RNA template-specific PCR
Source: BMC Biotechnol. 2006 Jul 5;6:31. doi: 10.1186/1472-6750-6-31 (PMC1526424; doi:10.1186/1472-6750-6-31)
Supplement: Additional file 3 — Compressed file containing compiled version of "tagenerator" and instructions for use [file 1472-6750-6-31-S3.zip › tagenerator_windows_binary/README.txt]

1. INTRODUCTION

Tagenerator is a tool for generating tags for RT-PCR based experiments. The tags, which are made for a certain genome and have good priming properties, allow for exclusive amplification of cDNA, circumventing the effects of genomic DNA contamination in an RNA sample.


2. REQUIREMENTS

In order to run tagenerator, the following programs must be installed on the computer:

* Perl 5 with the BioPerl module. (unless you downloaded the Windows binary)
* BLAST (blastall) from the NCBI Toolkit (available from NCBI)

To create a database from a fasta file, formatdb is required.

Tagenerator should run on any computer which meets the requirements. It has been tested on Linux (i386) and on Windows XP.


3. INSTALLATION

No actual installation of tagenerator is required, but depending on the OS a couple of things should be done:

* Make sure Perl, BioPerl and the NCBI Toolkit is installed on the computer.
* Copy tagenerator to somewhere in your $PATH.

On *NIX systems:
* Make the file executable (by `chmod +x tagenerator`).

On Windows:
* Rename tagenerator to tagenerator.pl (to make Windows understand it's a Perl script). Otherwise, you can use the pre-compiled binary (tagenerator.exe).


4. CREATING THE DATABASE FILES

Tagenerator uses blastall, and blastall doesn't use fasta files directly, but needs them formatted with formatdb. 
Say that you have a fasta file "Ecoli.fasta" containing the genome of the organism which you will run your RT-PCR based experiments on. The databases are then created by running the command

   formatdb -p F -i Ecoli.fasta

The files Ecoli.fasta.nhr, Ecoli.fasta.nin, Ecoli.fasta.nsq and formatdb.log are then created.


5. RUNNING TAGENERATOR

Tagenerator must be run with some options and can be run with even more options to give more precise results.

Compulsory options (how strange does that sound?):
* The desired tag length must be specified with "-l xx" where xx is an integer 18-22.
* The database file to blast against must be specified as "-d Filename".

Optional options (better, right?)
* The GC content limits can be specified as "-g min-max". Min and max must be integers. The default is 40-60.
* The melting temperature limits can be specified as "-t min-max" where min and max are integer values in degrees Celsius. The default is 50-65.
* The desired number of tags to be generated can be specified as "-n xx". The default is 50.

Also, the option "-h" makes the program print a short help text and then exit.

Example. The command:

   tagenerator -l 19 -d Ecoli.fasta -t 50-60 -n 5

may result in the following being displayed on the screen:

   GAGTGTGAGACGAGTAGAC Tm=52.6 °C
   CACTCACACTTGACTAGAC Tm=50.3 °C
   CACTCACATAGCACTAGAC Tm=50.2 °C
   CACTCACAGCTCAGTAGAC Tm=53.2 °C
   CACTCACAGACAAGTAGAC Tm=50.3 °C

The execution this time took about 2.5 minutes on a computer with an Athlon XP 3000+ CPU and 1 GB RAM. Both the result and the execution time may well be different the next time the program is run. This is because tagenerator starts the generation of tag candidates at a random point (but it will iterate through all possible combinations of ATGC if it is not halted by the -n option).

If, after a very long time, tagenerator doesn't find any (more) tags, it will exit. For example, demanding a very high Tm for a short tag length may leave you waiting in vain.
