# Supplementary material for: Generation of non-genomic oligonucleotide tag sequences for RNA template-specific PCR
Source: BMC Biotechnol. 2006 Jul 5;6:31. doi: 10.1186/1472-6750-6-31 (PMC1526424; doi:10.1186/1472-6750-6-31)
Supplement: Additional file 3 — Compressed file containing compiled version of "tagenerator" and instructions for use [file 1472-6750-6-31-S3.zip › tagenerator_windows_binary/README_winxp.txt]

The tagenerator.exe file is a binary file for Windows XP. It is EXACTLY the same 
program as the normal tagenerator PERL script, only it is pre-compiled so that one 
doesn't have to have PERL installed. Since it is the same program as the perl 
tagenerator, it is of course also licensed under the GNU GPL license.

This binary does NOT have the NCBI blastall compiled in. In order to run 
tagenerator.exe, one must first download blastall (blastall.exe) from the NCBI 
website and put it in the same directory as tagenerator.exe. Then run 
tagenerator.exe from the DOS shell just as you would the normal tagenerator PERL 
script. See the README.txt file for more information on running tagenerator.
